# Supplementary material for: Identification of Key Genes Associated with 1,2,6-Tri-O-galloyl-β-D-glucopyranose Accumulation in Camellia sinensis Based on Transcriptome Sequencing
Source: Foods. 2024 Feb 4;13(3):495. doi: 10.3390/foods13030495 (PMC10855904; doi:10.3390/foods13030495)
Supplement: Supplementary file 1 [file foods-13-00495-s001.zip]

Archive with 1 entries (1 files):
- foods-2840306-supplementary.pdf
